# Supplementary material for: A Subset of Caveolin-1 Interacts with a Fraction of Acyl-CoA:Cholesterol Acyltransferase 1 (ACAT1/SOAT1) at an Endoplasmic Reticulum Subdomain to Attenuate Cholesteryl Ester Biosynthesis
Source: Biomolecules. 2026 Jun 8;16(6):838. doi: 10.3390/biom16060838 (PMC13296461; doi:10.3390/biom16060838)
Supplement: Supplementary file 1 [file biomolecules-16-00838-s001.zip]

Archive with 2 entries (2 files):
- biomolecules-4346573-Original Western blots.pdf
- biomolecules-4346573-supplementary.pdf
